# Supplementary material for: MDM2 Binding Protein Induces the Resistance of Hepatocellular Carcinoma Cells to Molecular Targeting Agents via Enhancing the Transcription Factor Activity of the Pregnane X Receptor
Source: Front Oncol. 2021 Jun 24;11:715193. doi: 10.3389/fonc.2021.715193 (PMC8264664; doi:10.3389/fonc.2021.715193)
Supplement: Supplementary file 1 [file DataSheet_1.zip]

Archive with 4 entries (4 files):
- Supplementary Table 1.DOC
- Supplementary Table 2.DOC
- Supplementary Table 3.DOC
- Supplementary Table 4.DOC
